# Supplementary material for: Adherence to Dietary Recommendations of 7-Year-Old Children from a Birth Cohort in Friuli Venezia Giulia, Italy
Source: Nutrients. 2022 Jan 25;14(3):515. doi: 10.3390/nu14030515 (PMC8838727; doi:10.3390/nu14030515)
Supplement: Supplementary file 1 [file nutrients-14-00515-s001.zip]

Archive with 1 entries (1 files):
- nutrients-1547104-SI.pdf
